# Supplementary material for: A deep learning-based ensemble method for helmet-wearing detection
Source: PeerJ Comput Sci. 2020 Dec 7;6:e311. doi: 10.7717/peerj-cs.311 (PMC7924479; doi:10.7717/peerj-cs.311)
Supplement: Supplemental Information 1 — Base models and the ensemble models. [file peerj-cs-06-311-s001.zip]

Archive with 53 entries (37 files):
- Main/
- Main/.idea/
- Main/.idea/inspectionProfiles/
- Main/.idea/inspectionProfiles/profiles_settings.xml
- Main/.idea/misc.xml
- Main/.idea/modules.xml
- Main/.idea/test┤·┬δ.iml
- Main/.idea/vcs.xml
- Main/.idea/workspace.xml
- Main/README.txt
- Main/__pycache__/
- Main/__pycache__/csv_merge.cpython-37.pyc
- Main/__pycache__/interface.cpython-37.pyc
- Main/__pycache__/test_video.cpython-37.pyc
- Main/csv_merge.py
- Main/file to replace/
- Main/file to replace/visualization_utils.py
- Main/interface.py
- Main/interface.ui
- Main/main.py
- Main/models/
- Main/models/Tiny_Face/
- Main/models/Tiny_Face/.vs/
- Main/models/Tiny_Face/.vs/Tiny_Face/
- Main/models/Tiny_Face/.vs/Tiny_Face/v16/
- Main/models/Tiny_Face/.vs/Tiny_Face/v16/.suo
- Main/models/Tiny_Face/Tiny_Face/
- Main/models/Tiny_Face/Tiny_Face/Tiny_Face.py
- Main/models/Tiny_Face/Tiny_Face/Tiny_Face.pyproj
- Main/models/Tiny_Face/Tiny_Face/Tiny_Face_1.py
- Main/models/Tiny_Face/Tiny_Face/__pycache__/
- Main/models/Tiny_Face/Tiny_Face/__pycache__/Tiny_Face.cpython-37.pyc
- Main/models/Tiny_Face/Tiny_Face/__pycache__/fan.cpython-36.pyc
- Main/models/Tiny_Face/Tiny_Face/__pycache__/tensorflow_simpleCNN2_evaluate.cpython-37.pyc
- Main/models/Tiny_Face/Tiny_Face/__pycache__/tiny_face_model.cpython-36.pyc
- Main/models/Tiny_Face/Tiny_Face/__pycache__/tiny_face_model.cpython-37.pyc
- Main/models/Tiny_Face/Tiny_Face/__pycache__/util.cpython-36.pyc
- Main/models/Tiny_Face/Tiny_Face/__pycache__/util.cpython-37.pyc
- Main/models/Tiny_Face/Tiny_Face/__pycache__/video_test.cpython-37.pyc
- Main/models/Tiny_Face/Tiny_Face/__pycache__/video_test_1.cpython-37.pyc
- Main/models/Tiny_Face/Tiny_Face/tensorflow_simpleCNN2_evaluate.py
- Main/models/Tiny_Face/Tiny_Face/tiny_face_model.py
- Main/models/Tiny_Face/Tiny_Face/util.py
- Main/models/Tiny_Face/Tiny_Face/video_test.py
- Main/models/Tiny_Face/Tiny_Face/video_test_1.py
- Main/models/Tiny_Face/Tiny_Face.sln
- Main/models/Tiny_Face/model/
- Main/models/ensemble/
- Main/models/ensemble/model.m
- Main/models/object_detection_API_fast_rcnn/
- Main/models/object_detection_API_fast_rcnn/helmet_label_map.pbtxt
- Main/models/object_detection_API_fast_rcnn/saved_model/
- Main/test_video.py
