# Supplementary material for: A deep learning-based ensemble method for helmet-wearing detection
Source: PeerJ Comput Sci. 2020 Dec 7;6:e311. doi: 10.7717/peerj-cs.311 (PMC7924479; doi:10.7717/peerj-cs.311)
Supplement: Supplemental Information 1 — Base models and the ensemble models. [file peerj-cs-06-311-s001.zip › Main/README.txt]

API used in this project
pandas
TensorFlow 1.12.0


object_detection API can be downloaded at https://github.com/tensorflow/models. After downloading and configuring the path, please replace models\research\object_detection\utils\visualization_utils.py with \visualization_utils.py.


Code and environment can also be downloaded in Baidu network disk  

https://pan.baidu.com/s/1-z5SBaPHfTxQKB4Le3pI2A 
tzq3 

Weight files has been deleted,You can download the complete code at the address above or download it on Github https://github.com/1345475677/helmet-wearing-detection
