# Supplementary material for: A deep learning-based ensemble method for helmet-wearing detection
Source: PeerJ Comput Sci. 2020 Dec 7;6:e311. doi: 10.7717/peerj-cs.311 (PMC7924479; doi:10.7717/peerj-cs.311)
Supplement: Supplemental Information 1 — Base models and the ensemble models. [file peerj-cs-06-311-s001.zip › Main/interface.ui]

<?xml version="1.0" encoding="UTF-8"?>
<ui version="4.0">
 <class>MainWindow</class>
 <widget class="QMainWindow" name="MainWindow">
  <property name="geometry">
   <rect>
    <x>0</x>
    <y>0</y>
    <width>969</width>
    <height>767</height>
   </rect>
  </property>
  <property name="windowTitle">
   <string>MainWindow</string>
  </property>
  <widget class="QWidget" name="centralwidget">
   <widget class="QPushButton" name="pathbutton">
    <property name="geometry">
     <rect>
      <x>240</x>
      <y>100</y>
      <width>201</width>
      <height>28</height>
     </rect>
    </property>
    <property name="text">
     <string>choose file</string>
    </property>
   </widget>
   <widget class="QLabel" name="label">
    <property name="geometry">
     <rect>
      <x>70</x>
      <y>160</y>
      <width>72</width>
      <height>15</height>
     </rect>
    </property>
    <property name="text">
     <string>file path</string>
    </property>
   </widget>
   <widget class="QPushButton" name="queding">
    <property name="geometry">
     <rect>
      <x>140</x>
      <y>320</y>
      <width>93</width>
      <height>28</height>
     </rect>
    </property>
    <property name="text">
     <string>run</string>
    </property>
   </widget>
   <widget class="QPushButton" name="myclose">
    <property name="geometry">
     <rect>
      <x>490</x>
      <y>320</y>
      <width>93</width>
      <height>28</height>
     </rect>
    </property>
    <property name="text">
     <string>close</string>
    </property>
   </widget>
   <widget class="QLabel" name="surelabel">
    <property name="geometry">
     <rect>
      <x>180</x>
      <y>260</y>
      <width>651</width>
      <height>16</height>
     </rect>
    </property>
    <property name="text">
     <string/>
    </property>
   </widget>
   <widget class="QLineEdit" name="pathlabel">
    <property name="geometry">
     <rect>
      <x>150</x>
      <y>150</y>
      <width>701</width>
      <height>31</height>
     </rect>
    </property>
   </widget>
   <widget class="QLabel" name="label_2">
    <property name="geometry">
     <rect>
      <x>10</x>
      <y>210</y>
      <width>141</width>
      <height>31</height>
     </rect>
    </property>
    <property name="text">
     <string>refresh frequency</string>
    </property>
   </widget>
   <widget class="QLineEdit" name="time">
    <property name="geometry">
     <rect>
      <x>150</x>
      <y>210</y>
      <width>71</width>
      <height>31</height>
     </rect>
    </property>
    <property name="text">
     <string>10</string>
    </property>
   </widget>
   <widget class="QLabel" name="label_3">
    <property name="geometry">
     <rect>
      <x>230</x>
      <y>210</y>
      <width>81</width>
      <height>31</height>
     </rect>
    </property>
    <property name="text">
     <string>frame/s</string>
    </property>
   </widget>
  </widget>
  <widget class="QMenuBar" name="menubar">
   <property name="geometry">
    <rect>
     <x>0</x>
     <y>0</y>
     <width>969</width>
     <height>26</height>
    </rect>
   </property>
  </widget>
  <widget class="QStatusBar" name="statusbar"/>
 </widget>
 <resources/>
 <connections/>
</ui>
