# Supplementary material for: A deep learning-based ensemble method for helmet-wearing detection
Source: PeerJ Comput Sci. 2020 Dec 7;6:e311. doi: 10.7717/peerj-cs.311 (PMC7924479; doi:10.7717/peerj-cs.311)
Supplement: Supplemental Information 1 — Base models and the ensemble models. [file peerj-cs-06-311-s001.zip › Main/models/Tiny_Face/Tiny_Face/Tiny_Face.pyproj]

<Project DefaultTargets="Build" xmlns="http://schemas.microsoft.com/developer/msbuild/2003" ToolsVersion="4.0">
  <PropertyGroup>
    <Configuration Condition=" '$(Configuration)' == '' ">Debug</Configuration>
    <SchemaVersion>2.0</SchemaVersion>
    <ProjectGuid>ff9c834a-932c-4bc1-abbc-5529d0abdeff</ProjectGuid>
    <ProjectHome>.</ProjectHome>
    <StartupFile>Tiny_Face.py</StartupFile>
    <SearchPath>
    </SearchPath>
    <WorkingDirectory>.</WorkingDirectory>
    <OutputPath>.</OutputPath>
    <Name>Tiny_Face</Name>
    <RootNamespace>Tiny_Face</RootNamespace>
    <InterpreterId>CondaEnv|CondaEnv|tensorflow</InterpreterId>
  </PropertyGroup>
  <PropertyGroup Condition=" '$(Configuration)' == 'Debug' ">
    <DebugSymbols>true</DebugSymbols>
    <EnableUnmanagedDebugging>false</EnableUnmanagedDebugging>
  </PropertyGroup>
  <PropertyGroup Condition=" '$(Configuration)' == 'Release' ">
    <DebugSymbols>true</DebugSymbols>
    <EnableUnmanagedDebugging>false</EnableUnmanagedDebugging>
  </PropertyGroup>
  <ItemGroup>
    <Compile Include="Tiny_Face.py" />
  </ItemGroup>
  <ItemGroup>
    <InterpreterReference Include="CondaEnv|CondaEnv|tensorflow" />
    <InterpreterReference Include="CondaEnv|CondaEnv|test" />
  </ItemGroup>
  <Import Project="$(MSBuildExtensionsPath32)\Microsoft\VisualStudio\v$(VisualStudioVersion)\Python Tools\Microsoft.PythonTools.targets" />
  <!-- Uncomment the CoreCompile target to enable the Build command in
       Visual Studio and specify your pre- and post-build commands in
       the BeforeBuild and AfterBuild targets below. -->
  <!--<Target Name="CoreCompile" />-->
  <Target Name="BeforeBuild">
  </Target>
  <Target Name="AfterBuild">
  </Target>
</Project>
