# Supplementary material for: A deep learning-based ensemble method for helmet-wearing detection
Source: PeerJ Comput Sci. 2020 Dec 7;6:e311. doi: 10.7717/peerj-cs.311 (PMC7924479; doi:10.7717/peerj-cs.311)
Supplement: Supplemental Information 1 — Base models and the ensemble models. [file peerj-cs-06-311-s001.zip › Main/models/Tiny_Face/Tiny_Face.sln]

Microsoft Visual Studio Solution File, Format Version 12.00
# Visual Studio Version 16
VisualStudioVersion = 16.0.29215.179
MinimumVisualStudioVersion = 10.0.40219.1
Project("{888888A0-9F3D-457C-B088-3A5042F75D52}") = "Tiny_Face", "Tiny_Face\Tiny_Face.pyproj", "{FF9C834A-932C-4BC1-ABBC-5529D0ABDEFF}"
EndProject
Global
	GlobalSection(SolutionConfigurationPlatforms) = preSolution
		Debug|Any CPU = Debug|Any CPU
		Release|Any CPU = Release|Any CPU
	EndGlobalSection
	GlobalSection(ProjectConfigurationPlatforms) = postSolution
		{FF9C834A-932C-4BC1-ABBC-5529D0ABDEFF}.Debug|Any CPU.ActiveCfg = Debug|Any CPU
		{FF9C834A-932C-4BC1-ABBC-5529D0ABDEFF}.Release|Any CPU.ActiveCfg = Release|Any CPU
	EndGlobalSection
	GlobalSection(SolutionProperties) = preSolution
		HideSolutionNode = FALSE
	EndGlobalSection
	GlobalSection(ExtensibilityGlobals) = postSolution
		SolutionGuid = {8DD46135-DEDF-4821-8A82-3430BEC34F8F}
	EndGlobalSection
EndGlobal
