# Supplementary material for: A deep learning-based ensemble method for helmet-wearing detection
Source: PeerJ Comput Sci. 2020 Dec 7;6:e311. doi: 10.7717/peerj-cs.311 (PMC7924479; doi:10.7717/peerj-cs.311)
Supplement: Supplemental Information 1 — Base models and the ensemble models. [file peerj-cs-06-311-s001.zip › Main/models/object_detection_API_fast_rcnn/helmet_label_map.pbtxt]

item{
	id: 1
	name: 'person'
}

item{
	id: 2
	name: 'hat'
}
